# Supplementary material for: Comprehensive analysis of the cuproptosis-related model to predict prognosis and indicate tumor immune infiltration in lung adenocarcinoma
Source: Front Oncol. 2022 Oct 20;12:935672. doi: 10.3389/fonc.2022.935672 (PMC9631493; doi:10.3389/fonc.2022.935672)
Supplement: Supplementary file 1 [file Table_1.xls]

## Sheet: Sheet1
Cuproptosis
FDX1
LIAS
LIPT1
DLD
DLAT
PDHA1
PDHB
MTF1
GLS
CDKN2A
