# Supplementary material for: Comprehensive analysis of the cuproptosis-related model to predict prognosis and indicate tumor immune infiltration in lung adenocarcinoma
Source: Front Oncol. 2022 Oct 20;12:935672. doi: 10.3389/fonc.2022.935672 (PMC9631493; doi:10.3389/fonc.2022.935672)
Supplement: Supplementary file 2 [file Table_2.xls]

## Sheet: tumorgroupall
	OS	OS.time	NMF_cluster
TCGA.62.A46Y.01A	1	414	cluster1
TCGA.55.7903.01A	0	567	cluster2
TCGA.97.8179.01A	0	435	cluster2
TCGA.64.5774.01A	0	2676	cluster2
TCGA.55.8092.01A	1	154	cluster2
TCGA.55.6982.01A	1	995	cluster1
TCGA.50.8457.01A	0	1125	cluster1
TCGA.69.7974.01A	0	184	cluster1
TCGA.69.8453.01A	0	813	cluster2
TCGA.55.8097.01A	0	476	cluster3
TCGA.05.4396.01A	1	303	cluster2
TCGA.44.3396.01A	0	1130	cluster1
TCGA.05.5429.01A	1	275	cluster2
TCGA.97.7546.01A	0	1285	cluster1
TCGA.NJ.A4YP.01A	0	50	cluster2
TCGA.05.4420.01A	0	912	cluster2
TCGA.95.7562.01A	1	87	cluster1
TCGA.55.1596.01A	0	2065	cluster2
TCGA.78.8662.01A	1	3361	cluster2
TCGA.97.A4M6.01A	0	568	cluster2
TCGA.62.8399.01A	0	2696	cluster2
TCGA.55.8514.01A	0	520	cluster1
TCGA.44.2657.01A	0	1351	cluster1
TCGA.44.6777.01A	1	987	cluster3
TCGA.55.A490.01A	1	99	cluster2
TCGA.75.6212.01A	1	1516	cluster2
TCGA.71.6725.01A	0	256	cluster2
TCGA.73.4676.01A	1	281	cluster1
TCGA.78.8655.01A	0	2360	cluster2
TCGA.35.3615.01A	0	14	cluster2
TCGA.80.5608.01A	0	2832	cluster2
TCGA.55.6971.01A	0	1400	cluster1
TCGA.93.A4JQ.01A	0	526	cluster3
TCGA.05.4430.01A	0	761	cluster1
TCGA.86.7711.01A	1	1046	cluster2
TCGA.MP.A4TK.01A	1	582	cluster1
TCGA.55.8299.01A	1	469	cluster2
TCGA.49.4514.01A	0	1700	cluster1
TCGA.38.4632.01A	1	1357	cluster3
TCGA.38.A44F.01A	0	133	cluster2
TCGA.78.7535.01A	1	949	cluster1
TCGA.69.8255.01A	0	129	cluster1
TCGA.MP.A4TA.01A	1	950	cluster1
TCGA.55.A48Y.01A	0	630	cluster2
TCGA.53.7626.01A	1	929	cluster1
TCGA.50.5941.01A	0	1474	cluster2
TCGA.64.5775.01A	1	62	cluster1
TCGA.05.4422.01A	0	365	cluster2
TCGA.86.A4D0.01A	1	116	cluster3
TCGA.49.4494.01A	1	1081	cluster2
TCGA.55.7913.01B	1	561	cluster2
TCGA.55.8619.01A	0	416	cluster2
TCGA.86.8280.01A	0	701	cluster2
TCGA.86.7701.01A	0	947	cluster3
TCGA.55.7570.01A	0	824	cluster1
TCGA.97.7941.01A	0	484	cluster1
TCGA.50.5044.01A	1	624	cluster1
TCGA.44.6775.01A	0	705	cluster1
TCGA.44.6775.01C	0	705	cluster3
TCGA.62.A46O.01A	1	1454	cluster2
TCGA.78.7220.01A	1	807	cluster2
TCGA.55.6975.01A	1	118	cluster2
TCGA.55.6981.01A	1	1379	cluster1
TCGA.55.8507.01A	0	418	cluster3
TCGA.86.8056.01A	0	139	cluster1
TCGA.49.AAR3.01A	0	1893	cluster3
TCGA.75.5146.01A	0	2368	cluster2
TCGA.78.7542.01A	1	321	cluster2
TCGA.49.4512.01A	1	905	cluster2
TCGA.44.6776.01A	0	2616	cluster2
TCGA.78.7162.01A	1	3169	cluster2
TCGA.73.4658.01A	1	1600	cluster3
TCGA.44.7667.01A	0	1097	cluster2
TCGA.67.6215.01A	0	174	cluster3
TCGA.73.7499.01A	1	1531	cluster1
TCGA.44.2666.01A	1	97	cluster3
TCGA.44.2666.01B	1	97	cluster3
TCGA.97.A4M2.01A	0	624	cluster2
TCGA.MP.A5C7.01A	0	2248	cluster2
TCGA.97.7937.01A	0	564	cluster2
TCGA.64.1678.01A	0	1189	cluster3
TCGA.55.8089.01A	1	702	cluster1
TCGA.44.6774.01A	0	658	cluster2
TCGA.86.7713.01A	0	1157	cluster2
TCGA.44.8117.01A	0	385	cluster2
TCGA.91.6828.01A	0	323	cluster2
TCGA.97.7938.01A	1	18	cluster3
TCGA.MP.A4SV.01A	1	2620	cluster2
TCGA.S2.AA1A.01A	0	513	cluster1
TCGA.86.A4JF.01A	1	737	cluster3
TCGA.44.A47G.01A	0	351	cluster1
TCGA.67.3774.01A	0	385	cluster2
TCGA.86.8073.01A	0	740	cluster1
TCGA.75.6206.01A	0	2590	cluster2
TCGA.78.7540.01A	1	1197	cluster2
TCGA.86.8669.01A	0	938	cluster1
TCGA.75.7025.01A	0	3305	cluster3
TCGA.97.A4M1.01A	0	601	cluster3
TCGA.55.6986.01A	0	3261	cluster2
TCGA.78.7166.01A	1	258	cluster2
TCGA.91.6831.01A	0	310	cluster2
TCGA.69.8253.01A	0	426	cluster3
TCGA.38.6178.01A	0	448	cluster2
TCGA.44.6148.01A	0	704	cluster2
TCGA.93.A4JP.01A	0	578	cluster2
TCGA.86.8673.01A	0	862	cluster1
TCGA.73.4659.01A	1	711	cluster2
TCGA.44.5644.01A	0	863	cluster3
TCGA.05.4382.01A	0	607	cluster1
TCGA.MP.A4T9.01A	1	1265	cluster2
TCGA.75.7027.01A	0	3059	cluster2
TCGA.73.4668.01A	0	467	cluster2
TCGA.05.4415.01A	1	91	cluster1
TCGA.97.7552.01A	0	1932	cluster2
TCGA.50.6593.01A	1	336	cluster2
TCGA.44.2655.01A	0	1324	cluster2
TCGA.50.5049.01A	0	3094	cluster2
TCGA.49.AAR2.01A	0	2224	cluster2
TCGA.50.5946.01A	0	1617	cluster3
TCGA.55.7727.01A	0	119	cluster1
TCGA.55.A494.01A	0	481	cluster3
TCGA.44.7671.01A	0	889	cluster2
TCGA.99.8028.01A	0	1118	cluster3
TCGA.55.5899.01A	0	930	cluster2
TCGA.97.A4M5.01A	0	634	cluster2
TCGA.78.7537.01A	1	1622	cluster2
TCGA.MP.A4T8.01A	1	161	cluster2
TCGA.75.5125.01A	1	2027	cluster3
TCGA.55.8207.01A	0	977	cluster3
TCGA.MN.A4N5.01A	0	84	cluster1
TCGA.44.A47A.01A	0	466	cluster2
TCGA.97.8172.01A	0	545	cluster2
TCGA.97.8547.01A	0	657	cluster3
TCGA.49.AAQV.01A	1	677	cluster1
TCGA.95.7043.01A	1	503	cluster1
TCGA.49.4488.01A	1	869	cluster3
TCGA.73.4675.01A	1	922	cluster2
TCGA.86.8359.01A	1	444	cluster1
TCGA.49.AARR.01A	0	4992	cluster2
TCGA.50.5933.01A	1	2393	cluster3
TCGA.86.7954.01A	0	605	cluster1
TCGA.86.A4P7.01A	0	415	cluster3
TCGA.95.7944.01A	0	377	cluster1
TCGA.86.6562.01A	1	376	cluster2
TCGA.50.8459.01A	0	1119	cluster2
TCGA.55.6970.01A	1	464	cluster2
TCGA.78.8660.01A	1	321	cluster1
TCGA.05.4424.01A	0	913	cluster2
TCGA.05.4402.01A	1	244	cluster2
TCGA.55.8302.01A	0	478	cluster1
TCGA.05.4432.01A	0	761	cluster2
TCGA.50.5068.01A	1	1499	cluster3
TCGA.55.6983.01A	0	2823	cluster2
TCGA.49.AAR9.01A	1	260	cluster1
TCGA.05.4398.01A	0	1431	cluster3
TCGA.44.7659.01A	0	691	cluster2
TCGA.83.5908.01A	0	824	cluster1
TCGA.64.5815.01A	0	866	cluster3
TCGA.55.8203.01A	0	547	cluster2
TCGA.50.6592.01A	1	777	cluster1
TCGA.55.8615.01A	0	446	cluster1
TCGA.91.A4BD.01A	0	603	cluster2
TCGA.MP.A4SY.01A	1	1501	cluster1
TCGA.50.6594.01A	1	370	cluster1
TCGA.MP.A4TJ.01A	1	339	cluster2
TCGA.44.7661.01A	1	557	cluster1
TCGA.50.6595.01A	1	189	cluster1
TCGA.78.7143.01A	1	4961	cluster1
TCGA.44.A4SU.01A	1	409	cluster2
TCGA.55.8091.01A	0	600	cluster3
TCGA.38.7271.01A	1	800	cluster3
TCGA.05.4403.01A	0	578	cluster2
TCGA.49.4510.01A	1	896	cluster2
TCGA.91.6836.01A	0	417	cluster2
TCGA.44.8119.01A	0	285	cluster2
TCGA.55.8301.01A	0	534	cluster1
TCGA.55.1594.01A	0	1178	cluster3
TCGA.J2.A4AE.01A	0	1079	cluster1
TCGA.55.7907.01A	1	343	cluster1
TCGA.44.3917.01A	0	1183	cluster3
TCGA.44.3917.01B	0	1183	cluster3
TCGA.MP.A4SW.01A	1	1778	cluster3
TCGA.50.5932.01A	1	1235	cluster2
TCGA.55.6979.01A	1	237	cluster1
TCGA.93.7347.01A	0	683	cluster2
TCGA.73.4670.01A	0	131	cluster2
TCGA.J2.A4AD.01A	1	550	cluster1
TCGA.55.8511.01A	0	552	cluster1
TCGA.75.5147.01A	0	1333	cluster1
TCGA.78.7167.01A	1	2681	cluster2
TCGA.95.8494.01A	0	84	cluster1
TCGA.55.8204.01A	0	515	cluster1
TCGA.49.AARQ.01A	0	6732	cluster1
TCGA.J2.A4AG.01A	0	988	cluster2
TCGA.L9.A443.01A	1	193	cluster3
TCGA.50.6591.01A	1	119	cluster1
TCGA.44.2665.01A	0	1301	cluster3
TCGA.MP.A4TC.01A	1	74	cluster1
TCGA.38.4629.01A	1	864	cluster2
TCGA.38.4626.01A	0	3674	cluster3
TCGA.91.6847.01A	0	842	cluster1
TCGA.55.7911.01A	0	537	cluster3
TCGA.55.8085.01A	0	904	cluster2
TCGA.50.5072.01A	1	250	cluster2
TCGA.91.7771.01A	0	492	cluster2
TCGA.86.8585.01A	0	353	cluster1
TCGA.05.5425.01A	0	882	cluster2
TCGA.05.4405.01A	0	610	cluster3
TCGA.L9.A743.01A	0	664	cluster3
TCGA.78.7148.01A	1	626	cluster2
TCGA.91.6830.01A	0	60	cluster2
TCGA.50.5045.01A	1	2174	cluster3
TCGA.L9.A444.01A	0	307	cluster2
TCGA.99.8032.01A	0	44	cluster2
TCGA.95.A4VN.01A	0	553	cluster3
TCGA.05.4390.01A	0	1126	cluster2
TCGA.75.6214.01A	1	1115	cluster2
TCGA.86.8668.01A	0	423	cluster3
TCGA.67.6217.01A	0	422	cluster1
TCGA.NJ.A55R.01A	0	603	cluster2
TCGA.49.4506.01A	1	999	cluster2
TCGA.67.3772.01A	0	573	cluster3
TCGA.55.6980.01A	0	2109	cluster2
TCGA.MP.A4T4.01A	1	2617	cluster1
TCGA.62.8398.01A	1	444	cluster2
TCGA.55.8620.01A	1	375	cluster1
TCGA.55.8506.01A	0	11	cluster3
TCGA.50.5931.01A	1	434	cluster1
TCGA.78.8640.01A	0	7062	cluster1
TCGA.69.7978.01A	0	134	cluster1
TCGA.49.AARO.01A	0	3759	cluster1
TCGA.86.8054.01A	0	1148	cluster2
TCGA.55.7281.01A	0	872	cluster3
TCGA.55.7910.01A	0	1040	cluster2
TCGA.L9.A5IP.01A	1	58	cluster1
TCGA.91.6829.01A	1	1258	cluster1
TCGA.55.7816.01A	1	468	cluster3
TCGA.53.7813.01A	0	424	cluster2
TCGA.44.6779.01A	1	500	cluster2
TCGA.50.5936.01A	1	257	cluster1
TCGA.73.A9RS.01A	1	340	cluster1
TCGA.55.7573.01A	0	487	cluster3
TCGA.49.4501.01A	1	1421	cluster3
TCGA.05.5715.01A	0	62	cluster2
TCGA.05.4249.01A	0	1523	cluster3
TCGA.93.A4JN.01A	0	718	cluster1
TCGA.55.6642.01A	0	2449	cluster2
TCGA.55.6984.01A	1	760	cluster1
TCGA.50.5051.01A	1	478	cluster2
TCGA.55.8508.01A	0	617	cluster2
TCGA.55.7725.01A	0	442	cluster2
TCGA.86.8055.01A	1	124	cluster3
TCGA.44.2656.01A	0	1429	cluster3
TCGA.44.2656.01B	0	1429	cluster3
TCGA.62.A472.01A	0	910	cluster3
TCGA.78.7158.01A	1	179	cluster2
TCGA.05.4418.01A	1	274	cluster2
TCGA.95.7948.01A	0	476	cluster2
TCGA.MP.A4T7.01A	1	167	cluster2
TCGA.97.A4LX.01A	0	614	cluster2
TCGA.55.6968.01A	1	1293	cluster1
TCGA.69.7764.01A	0	414	cluster2
TCGA.05.4433.01A	0	730	cluster1
TCGA.55.6543.01A	0	435	cluster2
TCGA.55.7728.01A	0	704	cluster2
TCGA.44.A4SS.01A	0	415	cluster1
TCGA.38.4627.01A	1	1147	cluster1
TCGA.78.7633.01A	1	1528	cluster2
TCGA.55.8205.01A	0	599	cluster1
TCGA.93.7348.01A	0	531	cluster3
TCGA.95.7947.01A	0	477	cluster1
TCGA.97.A4M3.01A	0	540	cluster2
TCGA.97.8171.01A	0	568	cluster2
TCGA.64.1676.01A	0	1728	cluster3
TCGA.86.A4P8.01A	0	805	cluster2
TCGA.49.6767.01A	0	677	cluster3
TCGA.35.5375.01A	0	264	cluster1
TCGA.38.4628.01A	1	1492	cluster1
TCGA.50.7109.01A	1	308	cluster2
TCGA.44.2662.01A	0	1280	cluster1
TCGA.44.2662.01B	0	1280	cluster3
TCGA.55.7227.01A	1	952	cluster1
TCGA.55.A4DF.01A	1	440	cluster1
TCGA.49.6744.01A	0	1683	cluster1
TCGA.44.2668.01A	1	761	cluster3
TCGA.44.2668.01B	1	761	cluster3
TCGA.97.8177.01A	0	499	cluster3
TCGA.55.6978.01A	1	176	cluster1
TCGA.50.5055.01A	1	1830	cluster1
TCGA.55.A57B.01A	0	546	cluster1
TCGA.44.2659.01A	0	1367	cluster3
TCGA.38.4631.01A	1	354	cluster1
TCGA.MP.A4TF.01A	1	336	cluster2
TCGA.69.7760.01A	0	202	cluster1
TCGA.50.8460.01A	0	829	cluster2
TCGA.L9.A50W.01A	1	442	cluster2
TCGA.86.A456.01A	0	896	cluster2
TCGA.91.6840.01A	0	372	cluster1
TCGA.49.AARN.01A	1	1135	cluster1
TCGA.MP.A4T6.01A	1	1790	cluster3
TCGA.44.6146.01A	0	728	cluster2
TCGA.44.6146.01B	0	728	cluster3
TCGA.91.8497.01A	1	434	cluster2
TCGA.44.3398.01A	0	1163	cluster2
TCGA.97.A4M7.01A	0	629	cluster3
TCGA.55.7576.01A	0	670	cluster3
TCGA.55.1592.01A	1	701	cluster2
TCGA.78.7163.01A	0	7248	cluster2
TCGA.64.1680.01A	0	1126	cluster2
TCGA.49.4487.01A	1	855	cluster1
TCGA.44.3918.01A	0	1036	cluster3
TCGA.44.3918.01B	0	1036	cluster3
TCGA.80.5611.01A	0	2595	cluster1
TCGA.05.4389.01A	0	1369	cluster2
TCGA.78.7536.01A	1	244	cluster1
TCGA.L4.A4E6.01A	0	435	cluster3
TCGA.86.8075.01A	1	694	cluster1
TCGA.86.8674.01A	0	806	cluster2
TCGA.55.8512.01A	1	607	cluster2
TCGA.50.5944.01A	0	1750	cluster2
TCGA.49.6742.01A	1	488	cluster2
TCGA.J2.8194.01A	0	724	cluster2
TCGA.35.4122.01A	0	225	cluster3
TCGA.99.8033.01A	1	656	cluster1
TCGA.78.7152.01A	1	1215	cluster3
TCGA.55.6712.01A	1	171	cluster1
TCGA.95.8039.01A	0	830	cluster3
TCGA.55.8087.01A	0	462	cluster1
TCGA.62.A46R.01A	1	1725	cluster3
TCGA.55.7724.01A	0	705	cluster2
TCGA.L4.A4E5.01A	0	578	cluster1
TCGA.62.8402.01A	1	1498	cluster2
TCGA.95.A4VK.01A	0	651	cluster2
TCGA.NJ.A55O.01A	0	13	cluster2
TCGA.49.6745.01A	0	522	cluster3
TCGA.78.7147.01A	1	586	cluster1
TCGA.NJ.A4YF.01A	0	2161	cluster2
TCGA.78.7539.01A	0	791	cluster3
TCGA.49.6743.01A	0	1621	cluster1
TCGA.55.A48X.01A	0	689	cluster1
TCGA.55.8505.01A	0	440	cluster2
TCGA.MN.A4N4.01A	0	1175	cluster1
TCGA.05.4397.01A	1	731	cluster1
TCGA.44.7670.01A	0	882	cluster3
TCGA.49.4505.01A	1	428	cluster1
TCGA.MP.A4TE.01A	1	896	cluster2
TCGA.62.A46V.01A	0	2199	cluster3
TCGA.69.7765.01A	0	165	cluster3
TCGA.86.8076.01A	0	993	cluster2
TCGA.55.8513.01A	0	791	cluster2
TCGA.62.8394.01A	1	139	cluster1
TCGA.67.6216.01A	0	141	cluster2
TCGA.97.8174.01A	1	164	cluster2
TCGA.38.4625.01A	0	2973	cluster1
TCGA.NJ.A4YI.01A	1	4	cluster3
TCGA.NJ.A4YQ.01A	0	1432	cluster2
TCGA.55.8206.01A	0	888	cluster3
TCGA.05.5423.01A	0	151	cluster3
TCGA.MN.A4N1.01A	0	827	cluster3
TCGA.64.5779.01A	0	864	cluster3
TCGA.69.8254.01A	0	409	cluster2
TCGA.91.6848.01A	0	224	cluster1
TCGA.55.7995.01A	0	889	cluster1
TCGA.05.5420.01A	0	457	cluster2
TCGA.44.7669.01A	1	574	cluster1
TCGA.44.4112.01A	1	808	cluster3
TCGA.44.4112.01B	1	808	cluster3
TCGA.97.8176.01A	1	468	cluster2
TCGA.05.5428.01A	0	670	cluster3
TCGA.86.8074.01A	0	24	cluster1
TCGA.NJ.A7XG.01A	0	617	cluster3
TCGA.55.7574.01A	1	995	cluster2
TCGA.91.A4BC.01A	0	44	cluster2
TCGA.86.7953.01A	0	997	cluster1
TCGA.53.7624.01A	1	1043	cluster2
TCGA.55.8614.01A	0	536	cluster1
TCGA.44.8120.01A	0	260	cluster1
TCGA.NJ.A55A.01A	0	15	cluster2
TCGA.50.6597.01A	1	1268	cluster1
TCGA.49.AAR0.01A	0	4765	cluster1
TCGA.49.4490.01A	1	385	cluster2
TCGA.62.A470.01A	1	1194	cluster2
TCGA.55.A48Z.01A	0	651	cluster1
TCGA.MP.A4TD.01A	1	307	cluster2
TCGA.78.8648.01A	1	1209	cluster1
TCGA.55.7283.01A	0	609	cluster2
TCGA.55.7815.01A	0	773	cluster3
TCGA.97.8175.01A	0	551	cluster3
TCGA.97.A4M0.01A	0	652	cluster3
TCGA.44.5645.01A	0	852	cluster1
TCGA.44.5645.01B	0	852	cluster3
TCGA.44.5643.01A	0	1013	cluster1
TCGA.78.7146.01A	1	173	cluster1
TCGA.50.5066.01A	0	1442	cluster1
TCGA.69.7763.01A	0	690	cluster2
TCGA.50.5935.01A	1	653	cluster3
TCGA.69.7973.01A	0	230	cluster2
TCGA.67.4679.01B	0	448	cluster2
TCGA.86.8672.01A	1	19	cluster1
TCGA.78.7161.01A	1	291	cluster2
TCGA.78.7150.01A	1	666	cluster2
TCGA.69.7980.01A	0	411	cluster3
TCGA.44.7660.01A	0	592	cluster1
TCGA.55.8090.01A	1	598	cluster2
TCGA.73.7498.01A	0	1189	cluster2
TCGA.97.7553.01A	0	1870	cluster1
TCGA.86.7955.01A	0	1072	cluster2
TCGA.05.4425.01A	0	669	cluster2
TCGA.50.5939.01A	1	460	cluster1
TCGA.55.A493.01A	0	28	cluster1
TCGA.55.8208.01A	0	674	cluster1
TCGA.95.7567.01A	0	568	cluster2
TCGA.78.7160.01A	1	697	cluster2
TCGA.73.4666.01A	0	800	cluster1
TCGA.44.7672.01A	0	719	cluster1
TCGA.64.1679.01A	0	2488	cluster3
TCGA.49.6761.01A	0	354	cluster3
TCGA.93.A4JO.01A	1	33	cluster1
TCGA.99.8025.01A	0	1060	cluster2
TCGA.86.8279.01A	0	949	cluster2
TCGA.95.7039.01A	0	1272	cluster2
TCGA.53.A4EZ.01A	0	1071	cluster1
TCGA.50.5942.01A	0	1847	cluster3
TCGA.J2.8192.01A	0	739	cluster3
TCGA.05.4417.01A	0	455	cluster3
TCGA.62.8395.01A	0	1216	cluster2
TCGA.55.7726.01A	0	652	cluster3
TCGA.55.7284.01B	1	243	cluster2
TCGA.55.8096.01A	1	719	cluster1
TCGA.55.8621.01A	0	515	cluster3
TCGA.L9.A7SV.01A	0	565	cluster3
TCGA.55.8094.01A	0	541	cluster2
TCGA.50.6673.01A	1	22	cluster2
TCGA.44.6145.01A	0	595	cluster1
TCGA.91.6835.01A	0	79	cluster3
TCGA.55.6972.01A	1	1632	cluster2
TCGA.L9.A8F4.01A	0	476	cluster1
TCGA.67.3771.01A	0	610	cluster1
TCGA.62.A46P.01A	1	594	cluster2
TCGA.55.6987.01A	0	2137	cluster2
TCGA.64.1677.01A	1	628	cluster1
TCGA.49.AAR4.01A	1	879	cluster3
TCGA.55.A4DG.01A	0	608	cluster3
TCGA.44.6778.01A	0	1864	cluster2
TCGA.64.5778.01A	0	1305	cluster1
TCGA.78.7159.01A	0	1974	cluster2
TCGA.71.8520.01A	1	210	cluster3
TCGA.99.7458.01A	0	747	cluster3
TCGA.55.7994.01A	0	603	cluster1
TCGA.86.8358.01A	0	653	cluster1
TCGA.49.4507.01A	1	268	cluster2
TCGA.49.4486.01A	1	2318	cluster2
TCGA.97.8552.01A	0	626	cluster2
TCGA.NJ.A4YG.01A	0	2261	cluster2
TCGA.78.7153.01A	0	3635	cluster2
TCGA.69.7761.01A	0	186	cluster2
TCGA.73.4677.01A	1	38	cluster2
TCGA.MP.A4TI.01A	1	429	cluster1
TCGA.86.8671.01A	0	839	cluster2
TCGA.86.8278.01A	0	944	cluster2
TCGA.69.7979.01A	0	408	cluster2
TCGA.55.8616.01A	0	48	cluster2
TCGA.55.A491.01A	0	626	cluster1
TCGA.91.8499.01A	0	36	cluster1
TCGA.38.4630.01A	1	1073	cluster1
TCGA.78.7156.01A	1	976	cluster2
TCGA.55.7914.01A	1	187	cluster2
TCGA.35.4123.01A	0	182	cluster1
TCGA.05.4434.01A	1	457	cluster3
TCGA.99.AA5R.01A	0	658	cluster2
TCGA.50.6590.01A	1	1288	cluster1
TCGA.64.5781.01A	0	1559	cluster1
TCGA.64.1681.01A	1	1167	cluster3
TCGA.86.7714.01A	1	625	cluster2
TCGA.95.A4VP.01A	0	605	cluster3
TCGA.44.3919.01A	1	1026	cluster1
TCGA.78.7145.01A	1	826	cluster2
TCGA.62.A46S.01A	1	1653	cluster2
TCGA.78.7155.01A	1	1171	cluster2
TCGA.69.A59K.01A	0	591	cluster3
TCGA.78.7149.01A	0	3940	cluster1
TCGA.55.6985.01A	0	1233	cluster2
TCGA.44.A479.01A	0	486	cluster3
TCGA.67.3770.01A	0	610	cluster3
TCGA.44.6147.01A	0	845	cluster2
TCGA.44.6147.01B	0	845	cluster3
TCGA.62.8397.01A	0	1289	cluster2
TCGA.55.A492.01A	0	596	cluster1
TCGA.44.7662.01A	0	218	cluster1
TCGA.05.4426.01A	0	791	cluster1
TCGA.O1.A52J.01A	1	1798	cluster1
TCGA.50.5930.01A	1	282	cluster2
TCGA.05.4250.01A	1	121	cluster1
TCGA.55.8510.01A	0	539	cluster1
TCGA.49.AARE.01A	1	1229	cluster1
TCGA.97.7554.01A	0	775	cluster3
TCGA.67.3773.01A	0	427	cluster1
TCGA.93.8067.01A	0	186	cluster1
TCGA.44.2661.01A	0	1159	cluster2
TCGA.86.6851.01A	0	179	cluster2
TCGA.MP.A4TH.01A	0	741	cluster2
TCGA.62.A471.01A	0	1246	cluster2
TCGA.05.4384.01A	0	426	cluster2
TCGA.78.7154.01A	1	593	cluster1
TCGA.05.4427.01A	0	791	cluster1
TCGA.73.4662.01A	0	2515	cluster2
TCGA.91.8496.01A	0	505	cluster3
TCGA.97.7547.01A	0	1965	cluster2
TCGA.4B.A93V.01A	1	300	cluster1
TCGA.44.A47B.01A	0	287	cluster3
TCGA.91.6849.01A	0	35	cluster2
