# Supplementary material for: Comprehensive analysis of the cuproptosis-related model to predict prognosis and indicate tumor immune infiltration in lung adenocarcinoma
Source: Front Oncol. 2022 Oct 20;12:935672. doi: 10.3389/fonc.2022.935672 (PMC9631493; doi:10.3389/fonc.2022.935672)
Supplement: Supplementary file 3 [file Table_3.xls]

## Sheet: LUADlasso_coef
	lasso_coef
C18orf54	0.114967
TMEM125	-0.0129705
DPY19L1	0.0216782
MZT2A	0.0222158
GAPDH	0.0811508
PSMB7	0.112155
ANP32B	0.0408764
LRFN4	0.0148787
LYPD3	0.0483637
GNG12	0.0823422
CH25H	-1.19112e-05
LPAR6	-0.0106985
IER5L	0.0212221
JAGN1	0.0301385
ZNF266	-0.113342
MAFK	0.0502669
